# Supplementary material for: Violence in Healthcare Workers Is Associated with Disordered Eating
Source: Int J Environ Res Public Health. 2025 Aug 5;22(8):1221. doi: 10.3390/ijerph22081221 (PMC12386381; doi:10.3390/ijerph22081221)
Supplement: Supplementary file 1 [file ijerph-22-01221-s001.zip]

Archive with 1 entries (1 files):
- ijerph-3787700-supplementary.pdf
